# Supplementary material for: Whole genome sequencing of extreme phenotypes identifies variants in CD101 and UBE2V1 associated with increased risk of sexually acquired HIV-1
Source: PLoS Pathog. 2017 Nov 6;13(11):e1006703. doi: 10.1371/journal.ppat.1006703 (PMC5690691; doi:10.1371/journal.ppat.1006703)
Supplement: S4 Table — (XLSX) [file ppat.1006703.s015.xlsx]

## Sheet: S4_CD101
S4 Table: CD101 common and rare variation (Chr 1) from Discovery Samples
Genome Position	rsID1	Exon #	Sequence Variant		Minor Allele Frequency2 (proportion)		By-variant association		Primary Replication Variant3/	In Replication Sample4	CGI5 annotations			VEP6 annotations					GERP7	Polyphen28	Grantham9	CADD10	genomesESP11	genomesExAC12
			Ref	Alt	Observed	1000 Genome- Kenya	Hazard Ratio	P-value	Domain location		CDS	UTR	Splice	CDS	3'-UTR	5'-UTR	Splice	Regulatory
117552814	novel	2 of 10	A	G	0.005	NA	NA	1	--	Y	Y	N	N	Y**	N	N	N	Y	0.741	0.016	26	0.01	0/13006	1/121818
117554216	34999087	3 of 10	G	A	0.07	0.08	1.34	0.43	--	Y	Y	N	N	Y**	N	N	N	N	-1.77	0.004	56	4.89	240/13006	745/122562
117554421	3754112	3 of 10	A	G	0.05	0.023	2.13	0.06	Y/Ig-like	Y	Y	N	N	Y**	N	N	N	N	-2.28	0.001	46	8.27	3186/13006	30413/122512
117556418	142460852	NA	C	T	0.005	0.006	8.42	0.04	Y/Intronic	N	N	N	Y	N	N	N	Y	N	-11.2	unknown	NA	0.14	1/13006	4/93224
117559726	2249265	5 of 10	A	G	0.065	0.092	0.87	0.76	--	Y	Y	N	N	Y**	N	N	N	N	-8.2	0	21	0	1/13006	116818/122734
117559893	148555610	5 of 10	G	T	0.005	0	NA	1	--	Y	Y	N	N	Y**	N	N	N	N	2.71	0.012	24	8.4	17/13006	283/122878
117560058	17235773	5 of 10	C	G	0.105	0.057	1.6	0.15	Y/Ig-like	Y	Y	N	N	Y**	N	N	N	N	2.59	0.637	110	15.24	862/13006	6295/121190
117560990	147999806	6 of 10	C	T	0.005	0.006	1.8	0.56	--	Y	Y	N	N	Y**	N	N	N	Y	5.22	0.033	101	13.49	4/13006	12/122890
117561030	116063197	6 of 10	G	A	0.02	0.011	2.76	0.05	Y/ Ig-like	Y	Y	N	N	Y**	N	N	N	Y	-6.45	0.003	29	4.17	82/13006	262/122900
117561116	34882009	6 of 10	T	G	0.03	NA	3.21	0.01	Y/ Ig-like	Y	Y	N	N	Y**	N	N	N	N	NA	NA	NA	NA	NA	NA
117564281	142818844	7 of 10	C	T	0.005	0.006	NA	1	--	Y	Y	N	N	Y**	N	N	N	N	1.86	0.008	101	6.89	0/13006	4/121384
117564416	146628892	7 of 10	A	G	0.005	NA	NA	1	--	Y	Y	N	N	Y**	N	N	N	N	3.9	0.341	125	7.91	7/13006	20/122804
117568500	12093834	8 of 10	G	A	0.095	0.098	2.36	0.01	Y/Ig-like	Y	Y	N	N	Y**	N	N	N	N	-10.3	0.113	43	3.56	338/13006	8(T)/942(A)/120928
117576550	12097758	9 of 10	G	A	0.01	0.023	6.27	0.01	Y/cyto	Y	Y	N	N	Y**	N	N	N	N	-7.52	0.002	29	9.01	47/13006	121/122950
117576619	12067543	9 of 10	C	T	0.01	0.011	6.27	0.01	Y/cyto	Y	Y	N	N	Y**	N	N	N	N	-0.888	0.353	180	13.41	25/13006	78/122962
117576631	34248572	9 of 10	C	T	0.1	0.115	0.42	0.07	Y/cyto	Y	Y	N	N	Y**	N	N	N	N	-0.273	0.446	101	14.76	291/13006	808/122964
117576679	150494742	9 of 10	A	G	0.055	0.04	1.77	0.14	Y/cyto	Y	Y	N	N	Y**	N	N	N	N	-3.28	0.002	58	10.59	63/13006	168/122808
117576709	novel	9 of 10	G	A	0.005	NA	6.01	0.08	Y/cyto	N	Y	N	N	Y**	N	N	N	N	NA	NA	NA	NA	NA	NA
117578763	2296448	NA	A	T	0.03	NA	3.91	0.00	Y/splice	N	N	N	Y	N	N	N	N	Y	NA	NA	NA	NA	NA	NA
117578792	115248167	10 of 10	T	G	0.02	0.011	0.91	0.9	--	Y	N	3’	N	N	Y	N	N	Y	0.226	unknown	NA	3.13	unknown	unknown
117578861	novel	10 of 10	T	C	0.005	NA	5.6	0.09	Y/3'-UTR	Y	N	3’	N	N	Y	N	N	Y	0.226	unknown	NA	7.24	unknown	unknown
117578973	novel	10 of 10	G	A	0.005	NA	NA	1	--	N	N	3’	N	N	Y	N	N	Y	NA	NA	NA	NA	NA	NA
117579090	112199464	10 of 10	A	G	0.01	NA	1.03	0.98	--	Y	N	3’	N	N	Y	N	N	Y	0.226	unknown	NA	8.35	unknown	unknown
117579108	35163967	10 of 10	T	C	0.04	0.046	2.44	0.04	Y/3'-UTR	Y	N	3’	N	N	Y	N	N	Y	0.226	unknown	NA	2.62	unknown	unknown
*=Synonymous variant; **=missense variant; #=Stop gained variant;
1. rsID from dbSNP build 141
2. Allele frequency data – observed in the Discovery Sample, and from whole genome sequence data from Luhya Kenyan subjects in 1000-genome project (S1)
3. Primary Replication Variants (Y=Yes/N=No) are defined as having >1 individual with the variant in the Discovery Sample and a by-variant p-value ≤0.2. These were defined a priori to the Replication Phase.
4. Indication of whether the variant was also present in the Discovery Sample. (Yes=Y/No=N)
5. Annotations derived from NCBI [https://www.ncbi.nlm.nih.gov/refseq/] and the UCSC refFlat [http://genome.ucsc.edu/FAQ/FAQformat.html#format9]: Presence (Y) or absence (N) of functional annotations for coding variant (cds), 3'- or 5'-untranslated region (utr), or splice site (splice)
6. Annotations from Variant Effect Predictor (VEP) [http://www.ensembl.org/info/docs/tools/vep/index.html/%5D
7. Genomic Evolutionary Rate Profiling (GERP) score is a measure of conservation (S2) http://www.ensembl.org/info/docs/compara/analyses.html#conservation
8. Polyphen2 Uses physical and comparative characteristics to predict impact of amino acid substitutions (S3)
9. Amino acid chemical dissimilarity score proposed by Grantham (S4)
10. Combined Annotation Dependent Depletion (CADD) categorizes functional variants across a wide range of categories with larger scores indicating increased deleteriousness, pathogenicity and molecular function. (S5)
11. Exome sequencing project (ESP) genome variation server allele frequency (http://evs.gs.washington.edu/EVS/)
12. Exome Aggregation Consortium, ExAC Browser (Beta) (http://exac.broadinstitute.org/)
