# Supplementary material for: Whole genome sequencing of extreme phenotypes identifies variants in CD101 and UBE2V1 associated with increased risk of sexually acquired HIV-1
Source: PLoS Pathog. 2017 Nov 6;13(11):e1006703. doi: 10.1371/journal.ppat.1006703 (PMC5690691; doi:10.1371/journal.ppat.1006703)
Supplement: S5 Table — (XLSX) [file ppat.1006703.s016.xlsx]

## Sheet: S5_UBE2V1
S5 Table: UBE2V1 common and rare variation (Chr 20) from Discovery Samples
Genome	rsID1	Exon #	Sequence Variant		Minor Allele Frequency2 (proportion)		By-variant association		Primary Replication Variant3/ Domain location	In Replication Sample4	CGI5 annotations			VEP6 annotations					GERP7	Polyphen28	Grantham9	CADD10	Exomes ESP11	Exomes ExAC12
			Ref	Alt	Observed	1k Genome- Kenya	Hazard Ratio	P-value			CDS	UTR	splice	CDS	3' UTR	5' UTR	splice	regulatory
48697992	186621934	4 of 4	T	G	0.005	0.006	1.73	0.59	Y/3'-UTR	Y	N	3’	N	N	Y	N	N	N	-5.38	unknown	NA	1.16	unknown	unknown
48698020	115164526	4 of 4	G	A	0.051	0.046	6.94	0	Y/3'-UTR	Y	N	3’	N	N	Y	N	N	N	-0.305	unknown	NA	0.2	unknown	unknown
48698523	59124899	4 of 4	T	C	0.035	0.034	0.88	0.79	--	Y	N	3’	N	N	Y	N	N	N	4.02	unknown	NA	12.45	unknown	unknown
48698563	114097793	4 of 4	G	A	0.005	0	NA	1	--	Y	N	3’	N	N	Y	N	N	N	1.18	unknown	NA	0.6	unknown	unknown
48698572	novel	4 of 4	G	A	0.005	NA	NA	1	--	Y	N	3’	N	N	Y	N	N	N	1.41	unknown	NA	0.12	unknown	unknown
48698629	6095755	4 of 4	G	T	0.02	0.017	1.6	0.43	Y3'-UTR	Y	N	3’	N	N	Y	N	N	N	3.97	unknown	NA	11.4	unknown	unknown
48698737	novel	4 of 4	G	C	0.005	NA	NA	1	--	N	N	3’	N	N	Y	N	N	N	NA	NA	NA	NA	NA	NA
48699090	41283596	4 of 4	A	C	0.005	0.006	1.73	0.59	Y/3'-UTR	Y	N	3’	N	N	Y	N	N	N	2.85	unknown	NA	6.47	unknown	unknown
48699273	187204768	4 of 4	G	A	0.01	0.006	1.99	0.34	Y/3'-UTR	N	N	3’	N	N	Y	N	N	N	2.85	unknown	NA	0.38	AA:4/4406; EA:0/8600	2(T)/25(A)/119666
48729706	193169918	1 of 4	C	A	0.01	NA	4.51	0.04	Y/5'-UTR	N	N	5’	N	N	N	Y	N	Y	NA	NA	NA	NA	NA	NA
48729710	372425380	1 of 4	C	A	0.01	NA	17.71	0	Y/5'-UTR	N	N	5’	N	N	N	Y	N	Y	NA	NA	NA	NA	NA	NA
48732109	6095771	1 of 4	G	A	0.02	NA	1.74	0.36	Y/5'-UTR	Y	Y	5’	N	Y**	N	Y	N	Y	1.61	0	74	14.2	AA:20/4400; EA:0/8596	36/50198
48732211	73278517	1 of 4	G	T	0.03	NA	3.48	0.01	Y/5'-UTR	N	N	5’	N	N	N	Y	N	Y	2.54	unknown	NA	10.03	unknown	unknown
48732308	novel	1 of 4	G	C	0.005	NA	9.33	0.03	Y/5'-UTR	N	N	5’	N	N	N	Y	N	Y	NA	NA	NA	NA	NA	NA
48732456	185632114	1 of 4	T	A	0.005	0	7.67	0.05	Y/5'-UTR	N	N	5’	N	N	N	Y	N	Y	1.62	unknown	NA	9.85	unknown	unknown
*=Synonymous variant; **=missense variant; #=Stop gained variant;
1. rsID from dbSNP build 141
2. Allele frequency data – observed in the Discovery Sample, and from whole genome sequence data from Luhya Kenyan subjects in 1000-genome project (S1)
3. Primary Replication Variants (Y=Yes/N=No) are defined as having >1 individual with the variant in the Discovery Sample and a by-variant p-value ≤0.2. These were defined a priori to the Replication Phase.
4. Indication of whether the variant was also present in the Discovery Sample. (Yes=Y/No=N)
5. Annotations derived from NCBI [https://www.ncbi.nlm.nih.gov/refseq/] and the UCSC refFlat [http://genome.ucsc.edu/FAQ/FAQformat.html#format9]: Presence (Y) or absence (N) of functional annotations for coding variant (cds), 3'- or 5'-untranslated region (utr), or splice site (splice)
6. Annotations from Variant Effect Predictor (VEP) [http://www.ensembl.org/info/docs/tools/vep/index.html/%5D
7. Genomic Evolutionary Rate Profiling (GERP) score is a measure of conservation (S2) http://www.ensembl.org/info/docs/compara/analyses.html#conservation
8. Polyphen2 Uses physical and comparative characteristics to predict impact of amino acid substitutions (S3)
9. Amino acid chemical dissimilarity score proposed by Grantham (S4)
10. Combined Annotation Dependent Depletion (CADD) categorizes functional variants across a wide range of categories with larger scores indicating increased deleteriousness, pathogenicity and molecular function. (S5)
11. Exome sequencing project (ESP) genome variation server allele frequency (http://evs.gs.washington.edu/EVS/)
12. Exome Aggregation Consortium, ExAC Browser (Beta) (http://exac.broadinstitute.org/)
