# Supplementary material for: Whole genome sequencing of extreme phenotypes identifies variants in CD101 and UBE2V1 associated with increased risk of sexually acquired HIV-1
Source: PLoS Pathog. 2017 Nov 6;13(11):e1006703. doi: 10.1371/journal.ppat.1006703 (PMC5690691; doi:10.1371/journal.ppat.1006703)
Supplement: S8 Table — (XLSX) [file ppat.1006703.s019.xlsx]

## Sheet: S8_CD101
S8 Table: Annotation and summary statistics for CD101 (Chr 1) variants observed in Replication and Auxiliary Samples sequenced via MIPS (N=1229)
Genome Position	rsID1	Exon #	Sequence Variant		Minor Allele Frequency2 (proportion)		By-variant association		Primary Replication Variant3	In Discovery Sample4	CGI5 annotations			VEP6 annotations					GERP7	Polyphen28	Grantham9	CADD10	genomesESP11
			Ref	Alt	Obs	1000 Genome- Kenya	Hazard Ratio	P-value			CDS	UTR	splice	CDS	3' UTR	5' UTR	Splice	Regulatory
117544373	rs369064264	1	G	A	0.00082	NA	1	NA	--	N	--	-	--	N	N	Y	N	Y	-1.03	unknown	NA	15.96	AA:A=7/1384,EA:A=0/3182
117552560	rs7554376	2	T	C	0.17007	0.236	1.675	0.066	--	N	Y	--	--	Y*	N	N	N	Y	-11.6	unknown	NA	0.69	AA:C=685/4406,EA:C=582/8600
117552561	--	2	G	C	0.00046	NA	1	NA	--	N	--	--	--	Y**	N	N	N	Y	5.79	1	32	19.13	AA:C=0/4406,EA:C=0/8600
117552573	--	2	C	T	0.00091	NA	NA	0.996	--	N	--	--	--	Y#	N	N	N	Y	-1.36	unknown	NA	15.87	AA:T=0/4406,EA:T=0/8600
117552629	--	2	C	T	0.00046	NA	1	NA	--	N	--	--	--	Y*	N	N	N	Y	-1.12	unknown	NA	0.08	AA:T=0/4406,EA:T=0/8600
117552636	--	2	G	A	0.00046	NA	1	NA	--	N	--	--	--	Y**	N	N	N	Y	-5.4	0.002	29	4.44	AA:A=0/4406,EA:A=0/8600
117552637	rs140567712	2	T	A	0.00449	0.006	6.692	0.00908	--	N	--	--	--	Y**	N	N	N	Y	5.79	0.99	152	16.62	AA:A=2/4406,EA:A=0/8600
117552675	rs201531719	2	G	A	0.00046	0	1	NA	--	N	--	--	--	Y**	N	N	N	Y	3.9	0.881	58	13.78	AA:A=0/4406,EA:A=1/8600
117552727	rs138899446	2	A	G	0.02083	0.017	1.271	0.645	--	N	--	--	--	Y**	N	N	N	Y	-6.01	0.002	43	5.22	AA:G=29/4406,EA:G=1/8600
117552814	--	2	A	G	0.00137	NA	NA	0.997	--	Y	Y	--	--	Y**	N	N	N	Y	0.74	0.012	26	0.01	AA:G=0/4406,EA:G=0/8600
117552851	--	2	T	C	0.00046	NA	NA	0.996	--	N	--	--	--	Y*	N	N	Y	Y	-5.75	unknown	NA	4.05	AA:C=0/4406,EA:C=0/8600
117554216	rs34999087	3	G	A	0.0601	0.08	0.642	0.345	--	Y	Y	--	--	Y**	N	N	N	N	-1.77	0.001	56	4.89	AA:A=215/4406,EA:A=25/8600
117554319	--	3	G	A	0.00046	NA	1	NA	--	N	--	--	--	Y**	N	N	N	N	1.42	0.067	98	9.33	AA:A=0/4406,EA:A=0/8600
117554366	--	3	T	C	0.00163	NA	1	NA	--	N	Y	--	--	Y**	N	N	N	N	-7	unknown	NA	0.48	AA:C=0/4406,EA:C=0/8600
117554394	rs34397029	3	G	A	0.00046	NA	1	NA	--	N	--	--	--	Y**	N	N	N	N	5.57	1	43	17.44	AA:A=0/4406,EA:A=0/8600
117554410	rs150724602	3	C	T	0.00091	NA	1	NA	--	N	--	--	--	Y*	N	N	N	N	-2.63	unknown	NA	0.02	AA:T=4/4406,EA:T=0/8600
117554421	rs3754112	3	A	G	0.0261	0.023	3.062	0.00233	Y	Y	Y	--	--	Y**	N	N	N	N	-2.28	0	46	8.27	AA:G=392/4406,EA:G=2794/8600
117554430	rs143423094	3	G	T	0.00041	NA	1	NA	--	N	--	--	--	Y**	N	N	N	N	4.66	1	109	12.37	AA:T=3/4406,EA:T=0/8600
117554462	rs375084357	3	C	T	0.00091	NA	1	NA	--	N	--	--	--	Y**	N	N	N	N	4.65	1	22	14.29	AA:T=2/4406,EA:T=0/8600
117554474	rs146752093	3	G	C	0.00046	NA	1	NA	--	N	--	--	--	Y**	N	N	N	N	5.57	1	81	16.91	AA:C=1/4406,EA:C=0/8600
117556151	rs374942501	4	A	G	0.00046	NA	1	NA	--	N	--	--	--	Y**	N	N	N	Y	4.72	0.977	46	15.55	AA:G=0/4406,EA:G=1/8600
117556307	rs141390223	4	C	T	0.00163	0	NA	0.996	--	N	--	--	--	Y**	N	N	N	N	2.91	0.001	64	0.67	AA:T=6/4406,EA:T=71/8600
117556353	rs74876983	4	C	T	0.03752	0.023	1.93	0.0725	--	N	--	--	--	Y*	N	N	N	N	4.96	unknown	NA	3.08	AA:T=104/4406,EA:T=2/8600
117556393	rs41276562	4	G	A	0.00137	0	1	NA	--	N	--	--	--	Y**	N	N	N	N	2.15	0.994	21	10.51	AA:A=0/4406,EA:A=0/8600
117556418	rs142460852	-	C	T	0.00137	0.006	1	NA	--	Y	--	--	Y	Y*	N	N	N	N	-11.2	unknown	NA	0.14	AA:T=1/4406,EA:T=0/8600
117559726	rs2249265	5	A	G	0.10434	0.908	0.946	0.886	--	Y	Y	--	--	Y**	N	N	N	N	-8.2	0	21	0	AA:G=4284/4460,EA:G=8398/8600
117559771		5	C	G	0.00092	NA	1	NA	--	N	--	--	--	Y**	N	N	N	N	0	0.103	32	4.39	AA:G=0/4406,EA:G=0/8600
117559782	rs80284023	5	C	T	0.01102	0.006	1.4889	0.582	--	N	Y	--	--	Y*	N	N	N	N	4.86	unknown	NA	0.64	AA:T=14/4406,EA:T=0/8600
117559825	--	5	T	C	0.00091	NA	1	NA	--	N	--	--	--	Y**	N	N	N	N	3.51	0.077	101	11.22	AA:C=0/4406,EA:C=0/8600
117559855	--	5	G	A	0.00046	NA	1	NA	--	N	--	--	--	Y**	N	N	N	N	-0.48	0.958	56	10.3	AA:A=0/4406,EA:A=0/8600
117559857	--	5	G	A	0.00091	NA	1	NA	--	N	--	--	--	Y*	N	N	N	N	4.72	unknown	NA	5.57	AA:A=0/4406,EA:A=0/8600
117559893	rs148555610	5	G	T	0.00369	0	NA	0.996	--	Y	Y	--	--	Y**	N	N	N	N	2.71	0.006	24	8.4	AA:T=2/4406,EA:T=15/8600
117559902	--	5	C	T	0.00046	NA	1	NA	--	N	--	--	--	Y*	N	N	N	N	2.85	unknown	NA	1.28	AA:T=0/4406,EA:T=0/8600
117560058	rs17235773	5	C	G	0.05815	0.057	3.093	0.00211	Y	Y	Y	--	--	Y**	N	N	N	N	2.59	0.938	110	15.24	AA:G=304/4406,EA:G=558/8600
117560818	rs3736908	6	A	G	0.02778	0.052	NA	0.995	--	N	Y	--	--	Y*	N	N	N	Y	1.59	unknown	NA	0.46	AA:G=367/4406,EA:G=2365/8600
117560836	rs78477372	6	C	A	0.00595	0.029	NA	0.996	--	N	--	--	--	Y*	N	N	N	Y	2.22	unknown	NA	1.65	AA:A=67/4406,EA:A=1/8600
117560863	rs12059596	6	C	T	0.0055	0.006	5.232	0.024	--	N	Y	--	--	Y*	N	N	N	Y	-5.4	unknown	NA	0.13	AA:T=25/4406,EA:T=2/8600
117560864	--	6	G	T	0.00046	NA	1	NA	--	N	--	--	--	Y**	N	N	N	Y	-5.51	0.998	159	11.57	AA:T=0/4406,EA:T=0/8600
117560899	rs373248298	6	G	A	0.00046	NA	1	NA	--	N	--	--	--	Y*	N	N	N	Y	-10.7	unknown	NA	6.41	AA:A=2/4406,EA:A=0/8600
117560929	rs3736907	6	C	A	0.01062	0.017	NA	0.996	--	N	--	--	--	Y*	N	N	N	Y	3.21	unknown	NA	0.03	AA:A=240/4406,EA:A=2046/8600
117560990	rs147999806	6	C	T	0.00407	0.006	NA	0.995	--	Y	Y	--	--	Y**	N	N	Y	Y	5.22	0.876	101	13.49	AA:T=1/4406,EA:T=3/8600
117561007	rs79996128	6	G	A	0.00448	0.006	1.243	0.83	--	N	Y	--	--	Y*	N	N	Y	Y	-6.71	unknown	NA	0.15	AA:A=2/4406,EA:A=0/8600
117561030	rs116063197	6	G	A	0.01184	0.011	NA	0.996	Y	Y	Y	--	--	Y**	N	N	Y	Y	-6.45	0.029	29	4.17	AA:A=82/4406,EA:A=0/8600
117561116	rs34882009	6	T	G	0.02982	NA	0.881	0.831	Y	Y	Y	--	--	Y**	N	N	N	N	-2.18	0.049	160	9.724	AA:G=237/4406,EA:G=0/8600
117561118	--	6	C	T	0.00082	NA	NA	0.996	--	N	--	--	--	Y*	N	N	N	N	-0.65	unknown	NA	1.962	AA: T=0/4406,EA:T=0/8600
117561126	--	6	GC	G	0.00041	NA	1	NA	--	N	--	--	--	NA	NA	NA	NA	NA	2.02	unknown	NA	unkn	AA:G=4406,EA:G=8600
117561132	--	6	C	G	0.00041	NA	1	NA	--	N	--	--	--	Y**	N	N	N	N	-4.54	0.832	103	11.52	AA: G=0/4406,EA:G=0/8600
117561133	--	6	G	A	0.00082	NA	1	NA	--	N	--	--	--	Y*	N	N	N	N	-8.09	unknown	NA	4.056	AA: A=0/4406,EA:A=0/8600
117561134	--	6	A	G	0.00041	NA	1	NA	--	N	--	--	--	Y**	N	N	N	N	3.88	0.939	125	9.556	AA: G=0/4406,EA:G=0/8600
117564211	--	7	G	A	0.00046	NA	1	NA	--	N	--	--	--	Y*	N	N	Y	N	4.86	unknown	NA	4.338	AA: A=0/4406,EA:A=0/8600
117564281	rs142818844	7	C	T	0.0023	0.006	NA	0.995	--	Y	Y	--	--	Y**	N	N	N	N	1.86	0.038	101	6.893	AA:T=0/4406,EA:T=0/8600
117564288	rs141474998	7	A	G	0.00091	NA	1	NA	--	N	--	--	--	Y**	N	N	N	N	-2	0	46	0.001	AA:G=4/4406,EA:G=0/8600
117564343	rs377099186	7	C	T	0.00046	NA	1	NA	--	N	--	--	--	Y*	N	N	N	N	1.21	unknown	NA	0.01	AA:T=1/4406,EA:T=0/8600
117564380	--	7	G	C	0.00046	NA	1	NA	--	N	--	--	--	Y**	N	N	N	N	1.95	0.962	32	7.333	AA:C=0/4406,EA:C=0/8600
117564416	rs146628892	7	A	G	0.00327	NA	NA	0.996	--	Y	Y	--	--	Y**	N	N	N	N	3.9	0.698	125	7.908	AA:G=7/4406,EA:G=0/8600
117564486	--	7	A	G	0.00092	NA	NA	0.997	--	N	--	--	--	Y**	N	N	N	N	4.9	0.992	94	5.847	AA:G=0/4406,EA:G=0/8600
117564514	--	7	T	C	0.00172	NA	NA	0.997	--	N	--	--	--	Y*	N	N	N	N	-0.42	unknown	NA	7.32	AA:C=0/4406,EA:C=0/8600
117564515	--	7	G	T	0.00043	NA	NA	0.997	--	N	--	--	--	Y**	N	N	N	N	4.9	0.767	32	15.93	AA:T=0/4406,EA:T=0/8600
117564527	--	7	C	T	0.00043	NA	1	NA	--	N	--	--	--	Y**	N	N	N	N	1.81	0.235	22	10.48	AA:T=0/4406,EA:T=0/8600
117564533	--	7	T	C	0.00086	NA	NA	0.996	--	N	--	--	--	Y**	N	N	N	N	2.4	0.966	74	10.9	AA:C=0/4406,EA:C=0/8600
117564551	--	7	C	T	0.00095	NA	1	NA	--	N	--	--	--	Y**	N	N	N	N	-3.77	0	83	0.024	AA:T=0/4406,EA:T=0/8600
117568169	--	8	A	G	0.00046	NA	1	NA	--	N	--	--	--	Y**	N	N	N	N	5.17	0.071	23	7.068	AA:G=0/4406,EA:G=0/8600
117568358	rs145563609	8	C	T	0.00275	0.011	NA	0.997	--	N	--	--	--	Y**	N	N	N	N	4.35	1	180	13.9	AA:T=0/4406,EA:T=9/8600
117568500	rs12093834	8	G	A	0.09625	0.098	2.0334	0.0145	Y	Y	Y	--	--	Y**	N	N	N	N	-10.3	0.824	43	3.564	AA:A=334/4406,EA:A=4/8600
117568520	--	8	C	G	0.00046	NA	1	NA	--	N	--	--	--	Y**	N	N	N	N	4.24	0.295	27	9.906	AA:G=0/4406,EA:G=0/8600
117576475	rs199962448	-	G	A	0.00046	NA	3.9115	0.179	--	N	--	--	--	N	N	N	Y	N	-5.32	unknown	NA	2.777	AA:A=0/4406,EA:A=1/8600
117576492	--	9	T	C	0.00046	NA	1	NA	--	N	--	--	--	Y*	N	N	N	N	-0.72	unknown	NA	1.472	AA:C=0/4406,EA:C=0/8600
117576499	--	9	AG	A	0.00046	NA	NA	0.996	--	N	--	--	--	NA	NA	NA	NA	NA	0.67	unknown	NA	unkn	AA:A=4406,EA:A=8600
117576522	rs34223095	9	A	T	0.0032	0	8.601	0.0371	--	N	--	--	--	Y**	N	N	N	N	-8.22	0.386	22	13.23	AA:T=50/4406,EA:T=508/8600
117576544	rs199980381	9	C	G	0.00091	NA	1	NA	--	N	--	--	--	Y**	N	N	N	N	4.92	0.998	27	13.71	AA:G=3/4406,EA:G=0/8600
117576550	rs12097758	9	G	A	0.01224	0.023	3.347	0.097	Y	Y	Y	--	--	Y**	N	N	N	N	-7.52	0.013	29	9.013	AA:A=44/4406,EA:A=3/8600
117576612	rs34512192	9	A	G	0.00734	0.011	2.20986	0.435	--	N	Y	--	--	Y*	N	N	N	N	-11.7	unknown	NA	4.447	AA:G=57/4406,EA:G=5/8600
117576619	rs12067543	9	C	T	0.00489	0.011	2.28407	0.416	Y	Y	Y	--	--	Y**	N	N	N	N	-0.89	0.988	180	13.41	AA:T=22/4406,EA:T=3/8600
117576631	rs34248572	9	C	T	0.07667	0.115	1.36606	0.358	Y	Y	Y	--	--	Y**	N	N	N	N	-0.27	0.993	101	14.76	AA:T=286/4406,EA:T=5/8600
117576679	rs150494742	9	A	G	0.04078	0.04	1.352	0.522	Y	Y	Y	--	--	Y**	N	N	N	N	-3.28	0.005	58	10.59	AA:G=63/4406,EA:G=0/8600
117578792	rs115248167	10	T	G	0.00938	0.011	1.47711	0.7	--	Y	--	3’	--	N	Y	N	N	Y	0.23	unknown	NA	3.129	Unknown
117578804	rs146555417	10	G	A	0.00041	0	1	NA	--	N	--	--	--	N	Y	N	N	Y	0.23	unknown	NA	1.771	Unknown
117578861	--	10	T	C	0.00286	NA	NA	0.99	--	Y	--	3’	--	N	Y	N	N	Y	0.23	unknown	NA	7.24	Unknown
117578891	--	10	A	G	0.00046	NA	1	NA	--	N	--	--	--	N	Y	N	N	Y	0.23	unknown	NA	2.563	Unknown
117578919	--	10	C	T	0.00046	NA	1	NA	--	N	--	--	--	N	Y	N	N	Y	-0.45	unknown	NA	0.381	Unknown
117579090	rs112199464	10	A	G	0.00183	NA	NA	0.997	--	Y	--	3’	--	N	Y	N	N	Y	0.23	unknown	NA	8.351	Unknown
117579108	rs35163967	10	T	C	0.05175	0.046	0.613481	0.348	Y	Y	--	3’	--	N	Y	N	N	Y	0.23	unknown	NA	2.619	Unknown
117579139	rs72440795	10	TAA	TAAA,T,TA	0.50652	NA	5.14502	0.105	--	N	--	--	--	NA	NA	NA	NA	NA	NA	NA	NA	NA	NA
*=Synonymous variant; **=missense variant; #=Stop gained variant;
1. rsID from dbSNP build 141
2. Allele frequency data – observed in the Discovery Sample, and from whole genome sequence data from Luhya Kenyan subjects in 1000-genome project (S1)
3. Primary Replication Variants (Y=Yes/N=No) are defined as having >1 individual with the variant in the Discovery Sample and a by-variant p-value ≤0.2. These were defined a priori to the Replication Phase.
4. Indication of whether the variant was also present in the Discovery Sample. (Yes=Y/No=N)
5. Annotations derived from NCBI [https://www.ncbi.nlm.nih.gov/refseq/] and the UCSC refFlat [http://genome.ucsc.edu/FAQ/FAQformat.html#format9]: Presence (Y) or absence (N) of functional annotations for coding variant (cds), 3'- or 5'-untranslated region (utr), or splice site (splice)
6. Annotations from Variant Effect Predictor (VEP) [http://www.ensembl.org/info/docs/tools/vep/index.html/%5D
7. Genomic Evolutionary Rate Profiling (GERP) score is a measure of conservation (S2) http://www.ensembl.org/info/docs/compara/analyses.html#conservation
8. Polyphen2 Uses physical and comparative characteristics to predict impact of amino acid substitutions (S3)
9. Amino acid chemical dissimilarity score proposed by Grantham (S3)
10. Combined Annotation Dependent Depletion (CADD) categorizes functional variants across a wide range of categories with larger scores indicating increased deleteriousness, pathogenicity and molecular function. (S5)
11. Exome sequencing project (ESP) genome variation server allele frequency (http://evs.gs.washington.edu/EVS/)
12. Exome Aggregation Consortium, ExAC Browser (Beta) (http://exac.broadinstitute.org/)
