# Supplementary material for: Whole genome sequencing of extreme phenotypes identifies variants in CD101 and UBE2V1 associated with increased risk of sexually acquired HIV-1
Source: PLoS Pathog. 2017 Nov 6;13(11):e1006703. doi: 10.1371/journal.ppat.1006703 (PMC5690691; doi:10.1371/journal.ppat.1006703)
Supplement: S9 Table — (XLSX) [file ppat.1006703.s020.xlsx]

## Sheet: S9_UBE2V1
S9 Table: Annotation and summary statistics for UBE2V1 (Chr 20) variants observed in Replication and Auxiliary Samples sequenced via MIPS (N=1229)
Genome Position	rsID1	Exon #	Sequence Variant		Minor Allele Frequency2 (proportion)		By-variant association		Primary Replication Variant3	In Discovery Sample4	CGI6 annotations			VEP7 annotations					GERP8	Polyphen29	Grantham10	CADD9	GenomesESP11	Exomes ExAC12
			Ref	Alt	Obs	1000 Genome- Kenya	Hazard Ratio	P-value			CDS	UTR	Splice	CDS	3'-UTR	5'-UTR	Splice	Regulatory
48697992	186621934	4 of 4	T	G	0.004	0.01	NA	0.996	--	Y	--	3’	--	N	Y	N	N	N	-5.38	--	--	1.16	--	--
48698007	--	4 of 4	G	A	0.001	NA	NA	0.996	--	N	--	--	--	N	Y	N	N	N	4.29	--	--	7.013	--	--
48698020	115164526	4 of 4	G	A	0.02	0.045	0.80432	0.763	Y	Y	--	3’	--	N	Y	N	N	N	-0.305	--	--	0.196	--	--
48698072	2733	4 of 4	G	A	0.001	NA	1	NA	--	N	--	--	--	N	Y	N	N	N	-1.67	--	--	5.785	--	--
48698340	--	4 of 4	C	T	0.001	NA	NA	0.997	--	N	--	--	--	N	Y	N	N	N	4.33	--	--	12.5	--	--
48698523	59124899	4 of 4	T	C	0.04	0.04	1.76933	0.225	--	Y	--	3’	--	N	Y	N	N	N	4.02	--	--	12.45	--	--
48698563	114097793	4 of 4	G	A	0.002	0	NA	0.995	--	Y	--	3’	--	N	Y	N	N	N	1.18	--	--	0.602	--	--
48698572	--	4 of 4	G	A	0.002	NA	19.3358	0.00431	--	Y	--	3’	--	N	Y	N	N	N	1.41	--	--	0.117	--	--
48698588	--	4 of 4	G	A	0.002	NA	NA	0.996	--	N	--	--	--	N	Y	N	N	N	4.15	--	--	2.422	--	--
48698629	6095755	4 of 4	G	T	0.01	0.02	NA	0.995	--	Y	--	3’	--	N	Y	N	N	N	3.97	--	--	11.4	--	--
48698665	73611757	4 of 4	G	A	0.001	0	NA	0.995	--	N	--	--	--	N	Y	N	N	N	-0.78	--	--	7.405	--	--
48698783	1049679	4 of 4	A	G	0.046	0.359	NA	0.999	--	Y	--	3’	--	N	Y	N	N	N	-0.22	--	--	2.792	--	--
48698892	144341721	4 of 4	G	A	0.001	0.015	1	NA	--	N	--	--	--	N	Y	N	N	N	-2.03	--	--	0.008	--	--
48698923	8585	4 of 4	G	A	0.413	0.722	0.817892	0.465	--	Y	--	3’	--	N	Y	N	N	N	2.17	--	--	9.941	--	--
48699017	--	4 of 4	A	G	0	NA	1	NA	--	N	--	--	--	N	Y	N	N	N	3.03	--	--	12.01	--	--
48699037	--	4 of 4	T	C	0.001	NA	1	NA	--	N	--	--	--	N	Y	N	N	N	-4.28	--	--	6.416	--	--
48699067	--	4 of 4	C	T	0	NA	NA	0.997	--	N	--	--	--	N	Y	N	N	N	3.05	--	--	10.36	--	--
48699082	--	4 of 4	C	T	0	NA	1	NA	--	N	--	--	--	N	Y	N	N	N	2.85	--	--	6.466	--	--
48699090	41283596	4 of 4	A	C	0.004	0.01	NA	0.996	--	Y	--	3’	--	N	Y	N	N	N	5	--	--	11.52	--	--
48699107	148757188	4 of 4	C	T	0.012	0	NA	0.997	--	N	--	--	--	N	Y	N	N	N	1.47	--	--	12.07	--	--
48699179	--	4 of 4	T	A	0	NA	1	NA	--	N	--	--	--	N	Y	N	N	N	4	--	--	11.81	--	--
48699195	--	4 of 4	G	A	0	NA	1	NA	--	N	--	--	--	N	Y	N	N	N	2.85	--	--	0.381	--	--
48699273	187204768	4 of 4	G	A	0.001	0.005	1	NA	--	Y	--	3’	--	N	Y	N	N	N	2.73	--	--	9.641	AA:A=4/4406,EA:A=0/8600	T=2/A=25/119666
48699284	200602780	4 of 4	G	A	0	0	1	NA	--	N	--	--	--	N	Y	N	N	N	-10.3	--	--	5.376	AA:G=4406,EA:G=8600	A=40/120040
48699329	73598393	4 of 4	G	A	0	0	1	NA	--	N	--	--	--	Y*	N	N	N	N	-9.87	--	--	6.65	AA:G=4406,EA:G=8600	A=46/121466
48699332	73598394	4 of 4	C	T	0.018	0.045	0.9247	0.914	--	N	Y	--	--	Y*	N	N	N	N	1.61	--	--	14.2	AA:T=87/4406,EA:T=1/8600	T=234/121355
48732109	6095771	1 of 4	G	A	0.021	0.005	2.14974	0.142	Y	Y	Y	--	--	Y**	N	Y	N	Y	-3.42	0	74	4.741	AA:A=20/4400,EA:A=0/8596	A=36/50198
48732211	73278517	1 of 4	G	T	0.004	0.02	1	NA	Y	Y	--	5’	--	N	N	Y	N	Y	2.41	--	--	11.84	--	--
48732266	--	1 of 4	C	T	0.001	NA	1	NA	--	N	--	--	--	N	N	Y	N	Y	-1.82	--	--	6.301	--	--
48732338	--	1 of 4	G	A	0.001	NA	NA	0.996	--	N	--	--	--	N	N	Y	N	Y	1.62	--	--	9.853	--	--
48732452	--	1 of 4	A	G	0.002	NA	2.6162	0.344	--	N	--	--	--	N	N	Y	N	Y	2.92	--	--	9.819	--	--
48732456	185632114	1 of 4	T	A	0.001	0	1	NA	Y	Y	--	5’	--	N	N	Y	N	Y	-9.24	--	--	4.039	--	--
48732457	--	1 of 4	T	C	0.001	NA	NA	0.996	--	N	--	--	--	N	N	Y	N	Y	0.889	--	--	8	--	--
48732477	--	1 of 4	A	G	0	NA	1	NA	--	N	--	--	--	N	N	Y	N	Y	3.3	--	--	8.828	--	--
48732496	--	1 of 4	C	T	0	NA	1	NA	--	N	--	--	--	N	N	Y	N	Y	2.54	--	--	10.03	--	--
*=Synonymous variant; **=missense variant; #=Stop gained variant;
1. rsID from dbSNP build 141
2. Allele frequency data – observed in the Discovery Sample, and from whole genome sequence data from Luhya Kenyan subjects in 1000-genome project (S1)
3. Primary Replication Variants (Y=Yes/N=No) are defined as having >1 individual with the variant in the Discovery Sample and a by-variant p-value ≤0.2. These were defined a priori to the Replication Phase.
4. Indication of whether the variant was also present in the Discovery Sample. (Yes=Y/No=N)
5. Annotations derived from NCBI [https://www.ncbi.nlm.nih.gov/refseq/] and the UCSC refFlat [http://genome.ucsc.edu/FAQ/FAQformat.html#format9]: Presence (Y) or absence (N) of functional annotations for coding variant (cds), 3'- or 5'-untranslated region (utr), or splice site (splice)
6. Annotations from Variant Effect Predictor (VEP) [http://www.ensembl.org/info/docs/tools/vep/index.html/%5D
7. Genomic Evolutionary Rate Profiling (GERP) score is a measure of conservation (S2) http://www.ensembl.org/info/docs/compara/analyses.html#conservation
8. Polyphen2 Uses physical and comparative characteristics to predict impact of amino acid substitutions (S3)
9. Amino acid chemical dissimilarity score proposed by Grantham (S4)
10. Combined Annotation Dependent Depletion (CADD) categorizes functional variants across a wide range of categories with larger scores indicating increased deleteriousness, pathogenicity and molecular function. (S5)
11. Exome sequencing project (ESP) genome variation server allele frequency (http://evs.gs.washington.edu/EVS/)
12. Exome Aggregation Consortium, ExAC Browser (Beta) (http://exac.broadinstitute.org/)
