# Supplementary material for: Whole genome sequencing of extreme phenotypes identifies variants in CD101 and UBE2V1 associated with increased risk of sexually acquired HIV-1
Source: PLoS Pathog. 2017 Nov 6;13(11):e1006703. doi: 10.1371/journal.ppat.1006703 (PMC5690691; doi:10.1371/journal.ppat.1006703)
Supplement: S1 Data — (XLSX) [file ppat.1006703.s025.xlsx]

## Sheet: Sheet1
Gene	Study	Chromosome	Position*	rsID**	REF	ALT	SubmitSNPId/ Accession#	NCBI.SS.URL
CD101	Replication (MIPs)	1	117544373	rs369064264	G	A	2137543817	https://www.ncbi.nlm.nih.gov/projects/SNP/snp_ss.cgi?subsnp_id=2137543817
CD101	Replication (MIPs)	1	117552560	rs7554376	T	C	3625523328	https://www.ncbi.nlm.nih.gov/projects/SNP/snp_ss.cgi?subsnp_id=3625523328
CD101	Replication (MIPs)	1	117552561	novel	G	C	3625523329	https://www.ncbi.nlm.nih.gov/projects/SNP/snp_ss.cgi?subsnp_id=3625523329
CD101	Replication (MIPs)	1	117552573	novel	C	T	3625523330	https://www.ncbi.nlm.nih.gov/projects/SNP/snp_ss.cgi?subsnp_id=3625523330
CD101	Replication (MIPs)	1	117552629	novel	C	T	3625523331	https://www.ncbi.nlm.nih.gov/projects/SNP/snp_ss.cgi?subsnp_id=3625523331
CD101	Replication (MIPs)	1	117552636	novel	G	A	3625523332	https://www.ncbi.nlm.nih.gov/projects/SNP/snp_ss.cgi?subsnp_id=3625523332
CD101	Replication (MIPs)	1	117552637	rs140567712	T	A	3625523333	https://www.ncbi.nlm.nih.gov/projects/SNP/snp_ss.cgi?subsnp_id=3625523333
CD101	Replication (MIPs)	1	117552675	rs201531719	G	A	3625523334	https://www.ncbi.nlm.nih.gov/projects/SNP/snp_ss.cgi?subsnp_id=3625523334
CD101	Replication (MIPs)	1	117552727	rs138899446	A	G	3625523335	https://www.ncbi.nlm.nih.gov/projects/SNP/snp_ss.cgi?subsnp_id=3625523335
CD101	Discovery	1	117552814	novel	A	G	2137543818	https://www.ncbi.nlm.nih.gov/projects/SNP/snp_ss.cgi?subsnp_id=2137543818
CD101	Replication (MIPs)	1	117552814	novel	A	G	3625523336	https://www.ncbi.nlm.nih.gov/projects/SNP/snp_ss.cgi?subsnp_id=3625523336
CD101	Replication (MIPs)	1	117552851	novel	T	C	3625523337	https://www.ncbi.nlm.nih.gov/projects/SNP/snp_ss.cgi?subsnp_id=3625523337
CD101	Discovery	1	117554216	rs34999087	G	A	3625523447	https://www.ncbi.nlm.nih.gov/projects/SNP/snp_ss.cgi?subsnp_id=3625523447
CD101	Replication (MIPs)	1	117554216	rs34999087	G	A	3625523338	https://www.ncbi.nlm.nih.gov/projects/SNP/snp_ss.cgi?subsnp_id=3625523338
CD101	Replication (MIPs)	1	117554319	novel	G	A	3625523339	https://www.ncbi.nlm.nih.gov/projects/SNP/snp_ss.cgi?subsnp_id=3625523339
CD101	Replication (MIPs)	1	117554366	novel	T	C	3625523340	https://www.ncbi.nlm.nih.gov/projects/SNP/snp_ss.cgi?subsnp_id=3625523340
CD101	Replication (MIPs)	1	117554394	rs34397029	G	A	3625523341	https://www.ncbi.nlm.nih.gov/projects/SNP/snp_ss.cgi?subsnp_id=3625523341
CD101	Replication (MIPs)	1	117554410	rs150724602	C	T	3625523342	https://www.ncbi.nlm.nih.gov/projects/SNP/snp_ss.cgi?subsnp_id=3625523342
CD101	Discovery	1	117554421	rs3754112	A	G	3625523448	https://www.ncbi.nlm.nih.gov/projects/SNP/snp_ss.cgi?subsnp_id=3625523448
CD101	Replication (MIPs)	1	117554421	rs3754112	A	G	3625523343	https://www.ncbi.nlm.nih.gov/projects/SNP/snp_ss.cgi?subsnp_id=3625523343
CD101	Replication (MIPs)	1	117554430	rs143423094	G	T	3625523344	https://www.ncbi.nlm.nih.gov/projects/SNP/snp_ss.cgi?subsnp_id=3625523344
CD101	Replication (MIPs)	1	117554462	rs375084357	C	T	3625523345	https://www.ncbi.nlm.nih.gov/projects/SNP/snp_ss.cgi?subsnp_id=3625523345
CD101	Replication (MIPs)	1	117554474	rs146752093	G	C	3625523346	https://www.ncbi.nlm.nih.gov/projects/SNP/snp_ss.cgi?subsnp_id=3625523346
CD101	Replication (MIPs)	1	117556151	rs374942501	A	G	3625523347	https://www.ncbi.nlm.nih.gov/projects/SNP/snp_ss.cgi?subsnp_id=3625523347
CD101	Replication (MIPs)	1	117556307	rs141390223	C	T	3625523348	https://www.ncbi.nlm.nih.gov/projects/SNP/snp_ss.cgi?subsnp_id=3625523348
CD101	Replication (MIPs)	1	117556353	rs74876983	C	T	3625523349	https://www.ncbi.nlm.nih.gov/projects/SNP/snp_ss.cgi?subsnp_id=3625523349
CD101	Replication (MIPs)	1	117556393	rs41276562	G	A	3625523350	https://www.ncbi.nlm.nih.gov/projects/SNP/snp_ss.cgi?subsnp_id=3625523350
CD101	Discovery	1	117556418	rs142460852	C	T	3625523449	https://www.ncbi.nlm.nih.gov/projects/SNP/snp_ss.cgi?subsnp_id=3625523449
CD101	Replication (MIPs)	1	117556418	rs142460852	C	T	3625523351	https://www.ncbi.nlm.nih.gov/projects/SNP/snp_ss.cgi?subsnp_id=3625523351
CD101	Discovery	1	117559726	rs2249265	A	G	3625523450	https://www.ncbi.nlm.nih.gov/projects/SNP/snp_ss.cgi?subsnp_id=3625523450
CD101	Replication (MIPs)	1	117559726	rs2249265	A	G	3625523352	https://www.ncbi.nlm.nih.gov/projects/SNP/snp_ss.cgi?subsnp_id=3625523352
CD101	Replication (MIPs)	1	117559771	novel	C	G	3625523353	https://www.ncbi.nlm.nih.gov/projects/SNP/snp_ss.cgi?subsnp_id=3625523353
CD101	Replication (MIPs)	1	117559782	rs80284023	C	T	3625523354	https://www.ncbi.nlm.nih.gov/projects/SNP/snp_ss.cgi?subsnp_id=3625523354
CD101	Replication (MIPs)	1	117559825	novel	T	C	3625523355	https://www.ncbi.nlm.nih.gov/projects/SNP/snp_ss.cgi?subsnp_id=3625523355
CD101	Replication (MIPs)	1	117559855	novel	G	A	3625523356	https://www.ncbi.nlm.nih.gov/projects/SNP/snp_ss.cgi?subsnp_id=3625523356
CD101	Replication (MIPs)	1	117559857	novel	G	A	3625523357	https://www.ncbi.nlm.nih.gov/projects/SNP/snp_ss.cgi?subsnp_id=3625523357
CD101	Discovery	1	117559893	rs148555610	G	T	3625523451	https://www.ncbi.nlm.nih.gov/projects/SNP/snp_ss.cgi?subsnp_id=3625523451
CD101	Replication (MIPs)	1	117559893	rs148555610	G	T	3625523358	https://www.ncbi.nlm.nih.gov/projects/SNP/snp_ss.cgi?subsnp_id=3625523358
CD101	Replication (MIPs)	1	117559902	novel	C	T	3625523359	https://www.ncbi.nlm.nih.gov/projects/SNP/snp_ss.cgi?subsnp_id=3625523359
CD101	Discovery	1	117560058	rs17235773	C	G	3625523452	https://www.ncbi.nlm.nih.gov/projects/SNP/snp_ss.cgi?subsnp_id=3625523452
CD101	Replication (MIPs)	1	117560058	rs17235773	C	G	3625523360	https://www.ncbi.nlm.nih.gov/projects/SNP/snp_ss.cgi?subsnp_id=3625523360
CD101	Replication (MIPs)	1	117560818	rs3736908	A	G	3625523361	https://www.ncbi.nlm.nih.gov/projects/SNP/snp_ss.cgi?subsnp_id=3625523361
CD101	Replication (MIPs)	1	117560836	rs78477372	C	A	3625523362	https://www.ncbi.nlm.nih.gov/projects/SNP/snp_ss.cgi?subsnp_id=3625523362
CD101	Replication (MIPs)	1	117560863	rs12059596	C	T	3625523363	https://www.ncbi.nlm.nih.gov/projects/SNP/snp_ss.cgi?subsnp_id=3625523363
CD101	Replication (MIPs)	1	117560864	novel	G	T	3625523364	https://www.ncbi.nlm.nih.gov/projects/SNP/snp_ss.cgi?subsnp_id=3625523364
CD101	Replication (MIPs)	1	117560899	rs373248298	G	A	3625523365	https://www.ncbi.nlm.nih.gov/projects/SNP/snp_ss.cgi?subsnp_id=3625523365
CD101	Replication (MIPs)	1	117560929	rs3736907	C	A	3625523366	https://www.ncbi.nlm.nih.gov/projects/SNP/snp_ss.cgi?subsnp_id=3625523366
CD101	Discovery	1	117560990	rs147999806	C	T	3625523453	https://www.ncbi.nlm.nih.gov/projects/SNP/snp_ss.cgi?subsnp_id=3625523453
CD101	Replication (MIPs)	1	117560990	rs147999806	C	T	3625523367	https://www.ncbi.nlm.nih.gov/projects/SNP/snp_ss.cgi?subsnp_id=3625523367
CD101	Replication (MIPs)	1	117561007	rs79996128	G	A	3625523368	https://www.ncbi.nlm.nih.gov/projects/SNP/snp_ss.cgi?subsnp_id=3625523368
CD101	Discovery	1	117561030	rs116063197	G	A	3625523454	https://www.ncbi.nlm.nih.gov/projects/SNP/snp_ss.cgi?subsnp_id=3625523454
CD101	Replication (MIPs)	1	117561030	rs116063197	G	A	3625523369	https://www.ncbi.nlm.nih.gov/projects/SNP/snp_ss.cgi?subsnp_id=3625523369
CD101	Discovery	1	117561116	rs34882009	T	G	3625523455	https://www.ncbi.nlm.nih.gov/projects/SNP/snp_ss.cgi?subsnp_id=3625523455
CD101	Replication (MIPs)	1	117561116	rs34882009	T	G	3625523370	https://www.ncbi.nlm.nih.gov/projects/SNP/snp_ss.cgi?subsnp_id=3625523370
CD101	Replication (MIPs)	1	117561118	novel	C	T	3625523371	https://www.ncbi.nlm.nih.gov/projects/SNP/snp_ss.cgi?subsnp_id=3625523371
CD101	Replication (MIPs)	1	117561126	novel	GC	G	3625523372	https://www.ncbi.nlm.nih.gov/projects/SNP/snp_ss.cgi?subsnp_id=3625523372
CD101	Replication (MIPs)	1	117561132	novel	C	G	3625523373	https://www.ncbi.nlm.nih.gov/projects/SNP/snp_ss.cgi?subsnp_id=3625523373
CD101	Replication (MIPs)	1	117561133	novel	G	A	3625523374	https://www.ncbi.nlm.nih.gov/projects/SNP/snp_ss.cgi?subsnp_id=3625523374
CD101	Replication (MIPs)	1	117561134	novel	A	G	3625523375	https://www.ncbi.nlm.nih.gov/projects/SNP/snp_ss.cgi?subsnp_id=3625523375
CD101	Replication (MIPs)	1	117564211	novel	G	A	3625523376	https://www.ncbi.nlm.nih.gov/projects/SNP/snp_ss.cgi?subsnp_id=3625523376
CD101	Discovery	1	117564281	rs142818844	C	T	3625523456	https://www.ncbi.nlm.nih.gov/projects/SNP/snp_ss.cgi?subsnp_id=3625523456
CD101	Replication (MIPs)	1	117564281	rs142818844	C	T	3625523377	https://www.ncbi.nlm.nih.gov/projects/SNP/snp_ss.cgi?subsnp_id=3625523377
CD101	Replication (MIPs)	1	117564288	rs141474998	A	G	3625523378	https://www.ncbi.nlm.nih.gov/projects/SNP/snp_ss.cgi?subsnp_id=3625523378
CD101	Replication (MIPs)	1	117564343	rs377099186	C	T	3625523379	https://www.ncbi.nlm.nih.gov/projects/SNP/snp_ss.cgi?subsnp_id=3625523379
CD101	Replication (MIPs)	1	117564380	novel	G	C	3625523380	https://www.ncbi.nlm.nih.gov/projects/SNP/snp_ss.cgi?subsnp_id=3625523380
CD101	Discovery	1	117564416	rs146628892	A	G	3625523457	https://www.ncbi.nlm.nih.gov/projects/SNP/snp_ss.cgi?subsnp_id=3625523457
CD101	Replication (MIPs)	1	117564416	rs146628892	A	G	3625523381	https://www.ncbi.nlm.nih.gov/projects/SNP/snp_ss.cgi?subsnp_id=3625523381
CD101	Replication (MIPs)	1	117564486	novel	A	G	3625523382	https://www.ncbi.nlm.nih.gov/projects/SNP/snp_ss.cgi?subsnp_id=3625523382
CD101	Replication (MIPs)	1	117564514	novel	T	C	3625523383	https://www.ncbi.nlm.nih.gov/projects/SNP/snp_ss.cgi?subsnp_id=3625523383
CD101	Replication (MIPs)	1	117564515	novel	G	T	3625523384	https://www.ncbi.nlm.nih.gov/projects/SNP/snp_ss.cgi?subsnp_id=3625523384
CD101	Replication (MIPs)	1	117564527	novel	C	T	3625523385	https://www.ncbi.nlm.nih.gov/projects/SNP/snp_ss.cgi?subsnp_id=3625523385
CD101	Replication (MIPs)	1	117564533	novel	T	C	3625523386	https://www.ncbi.nlm.nih.gov/projects/SNP/snp_ss.cgi?subsnp_id=3625523386
CD101	Replication (MIPs)	1	117564551	novel	C	T	3625523387	https://www.ncbi.nlm.nih.gov/projects/SNP/snp_ss.cgi?subsnp_id=3625523387
CD101	Replication (MIPs)	1	117568169	novel	A	G	3625523388	https://www.ncbi.nlm.nih.gov/projects/SNP/snp_ss.cgi?subsnp_id=3625523388
CD101	Replication (MIPs)	1	117568358	rs145563609	C	T	3625523389	https://www.ncbi.nlm.nih.gov/projects/SNP/snp_ss.cgi?subsnp_id=3625523389
CD101	Discovery	1	117568500	rs12093834	G	A	3625523458	https://www.ncbi.nlm.nih.gov/projects/SNP/snp_ss.cgi?subsnp_id=3625523458
CD101	Replication (MIPs)	1	117568500	rs12093834	G	A	3625523390	https://www.ncbi.nlm.nih.gov/projects/SNP/snp_ss.cgi?subsnp_id=3625523390
CD101	Replication (MIPs)	1	117568520	novel	C	G	3625523391	https://www.ncbi.nlm.nih.gov/projects/SNP/snp_ss.cgi?subsnp_id=3625523391
CD101	Replication (MIPs)	1	117576475	rs199962448	G	A	3625523392	https://www.ncbi.nlm.nih.gov/projects/SNP/snp_ss.cgi?subsnp_id=3625523392
CD101	Replication (MIPs)	1	117576492	novel	T	C	3625523393	https://www.ncbi.nlm.nih.gov/projects/SNP/snp_ss.cgi?subsnp_id=3625523393
CD101	Replication (MIPs)	1	117576499	novel	AG	A	3625523394	https://www.ncbi.nlm.nih.gov/projects/SNP/snp_ss.cgi?subsnp_id=3625523394
CD101	Replication (MIPs)	1	117576522	rs34223095	A	T	3625523395	https://www.ncbi.nlm.nih.gov/projects/SNP/snp_ss.cgi?subsnp_id=3625523395
CD101	Replication (MIPs)	1	117576544	rs199980381	C	G	3625523396	https://www.ncbi.nlm.nih.gov/projects/SNP/snp_ss.cgi?subsnp_id=3625523396
CD101	Discovery	1	117576550	rs12097758	G	A	3625523459	https://www.ncbi.nlm.nih.gov/projects/SNP/snp_ss.cgi?subsnp_id=3625523459
CD101	Replication (MIPs)	1	117576550	rs12097758	G	A	3625523397	https://www.ncbi.nlm.nih.gov/projects/SNP/snp_ss.cgi?subsnp_id=3625523397
CD101	Replication (MIPs)	1	117576612	rs34512192	A	G	3625523398	https://www.ncbi.nlm.nih.gov/projects/SNP/snp_ss.cgi?subsnp_id=3625523398
CD101	Discovery	1	117576619	rs12067543	C	T	3625523460	https://www.ncbi.nlm.nih.gov/projects/SNP/snp_ss.cgi?subsnp_id=3625523460
CD101	Replication (MIPs)	1	117576619	rs12067543	C	T	3625523399	https://www.ncbi.nlm.nih.gov/projects/SNP/snp_ss.cgi?subsnp_id=3625523399
CD101	Discovery	1	117576631	rs34248572	C	T	3625523461	https://www.ncbi.nlm.nih.gov/projects/SNP/snp_ss.cgi?subsnp_id=3625523461
CD101	Replication (MIPs)	1	117576631	rs34248572	C	T	3625523400	https://www.ncbi.nlm.nih.gov/projects/SNP/snp_ss.cgi?subsnp_id=3625523400
CD101	Discovery	1	117576679	rs150494742	A	G	3625523462	https://www.ncbi.nlm.nih.gov/projects/SNP/snp_ss.cgi?subsnp_id=3625523462
CD101	Replication (MIPs)	1	117576679	rs150494742	A	G	3625523401	https://www.ncbi.nlm.nih.gov/projects/SNP/snp_ss.cgi?subsnp_id=3625523401
CD101	Discovery	1	117576709	novel	G	A	3625523463	https://www.ncbi.nlm.nih.gov/projects/SNP/snp_ss.cgi?subsnp_id=3625523463
CD101	Discovery	1	117578763	rs2296448	A	T	3625523464	https://www.ncbi.nlm.nih.gov/projects/SNP/snp_ss.cgi?subsnp_id=3625523464
CD101	Discovery	1	117578792	rs115248167	T	G	3625523465	https://www.ncbi.nlm.nih.gov/projects/SNP/snp_ss.cgi?subsnp_id=3625523465
CD101	Replication (MIPs)	1	117578792	rs115248167	T	G	3625523402	https://www.ncbi.nlm.nih.gov/projects/SNP/snp_ss.cgi?subsnp_id=3625523402
CD101	Replication (MIPs)	1	117578804	rs146555417	G	A	3625523403	https://www.ncbi.nlm.nih.gov/projects/SNP/snp_ss.cgi?subsnp_id=3625523403
CD101	Discovery	1	117578861	novel	T	C	3625523466	https://www.ncbi.nlm.nih.gov/projects/SNP/snp_ss.cgi?subsnp_id=3625523466
CD101	Replication (MIPs)	1	117578861	novel	T	C	3625523404	https://www.ncbi.nlm.nih.gov/projects/SNP/snp_ss.cgi?subsnp_id=3625523404
CD101	Replication (MIPs)	1	117578891	novel	A	G	3625523405	https://www.ncbi.nlm.nih.gov/projects/SNP/snp_ss.cgi?subsnp_id=3625523405
CD101	Replication (MIPs)	1	117578919	novel	C	T	3625523406	https://www.ncbi.nlm.nih.gov/projects/SNP/snp_ss.cgi?subsnp_id=3625523406
CD101	Discovery	1	117578973	novel	G	A	3625523467	https://www.ncbi.nlm.nih.gov/projects/SNP/snp_ss.cgi?subsnp_id=3625523467
CD101	Discovery	1	117579090	rs112199464	A	G	3625523468	https://www.ncbi.nlm.nih.gov/projects/SNP/snp_ss.cgi?subsnp_id=3625523468
CD101	Replication (MIPs)	1	117579090	rs112199464	A	G	3625523407	https://www.ncbi.nlm.nih.gov/projects/SNP/snp_ss.cgi?subsnp_id=3625523407
CD101	Discovery	1	117579108	rs35163967	T	C	3625523469	https://www.ncbi.nlm.nih.gov/projects/SNP/snp_ss.cgi?subsnp_id=3625523469
CD101	Replication (MIPs)	1	117579108	rs35163967	T	C	3625523408	https://www.ncbi.nlm.nih.gov/projects/SNP/snp_ss.cgi?subsnp_id=3625523408
CD101	Replication (MIPs)	1	117579139	rs72440795	TAA	TAAA	3625523409	https://www.ncbi.nlm.nih.gov/projects/SNP/snp_ss.cgi?subsnp_id=3625523409
CD101	Replication (MIPs)	1	117579139	rs72440795	TAA	T	3625523410	https://www.ncbi.nlm.nih.gov/projects/SNP/snp_ss.cgi?subsnp_id=3625523410
CD101	Replication (MIPs)	1	117579139	rs72440795	TAA	TA	3625523411	https://www.ncbi.nlm.nih.gov/projects/SNP/snp_ss.cgi?subsnp_id=3625523411
UBE2V1	Discovery	20	48697992	rs186621934	T	G	3625523470	https://www.ncbi.nlm.nih.gov/projects/SNP/snp_ss.cgi?subsnp_id=3625523470
UBE2V1	Replication (MIPs)	20	48697992	rs186621934	T	G	3625523412	https://www.ncbi.nlm.nih.gov/projects/SNP/snp_ss.cgi?subsnp_id=3625523412
UBE2V1	Replication (MIPs)	20	48698007	novel	G	A	3625523413	https://www.ncbi.nlm.nih.gov/projects/SNP/snp_ss.cgi?subsnp_id=3625523413
UBE2V1	Discovery	20	48698020	rs115164526	G	A	3625523471	https://www.ncbi.nlm.nih.gov/projects/SNP/snp_ss.cgi?subsnp_id=3625523471
UBE2V1	Replication (MIPs)	20	48698020	rs115164526	G	A	3625523414	https://www.ncbi.nlm.nih.gov/projects/SNP/snp_ss.cgi?subsnp_id=3625523414
UBE2V1	Replication (MIPs)	20	48698072	rs2733	G	A	3625523415	https://www.ncbi.nlm.nih.gov/projects/SNP/snp_ss.cgi?subsnp_id=3625523415
UBE2V1	Replication (MIPs)	20	48698340	novel	C	T	3625523416	https://www.ncbi.nlm.nih.gov/projects/SNP/snp_ss.cgi?subsnp_id=3625523416
UBE2V1	Discovery	20	48698523	rs59124899	T	C	3625523472	https://www.ncbi.nlm.nih.gov/projects/SNP/snp_ss.cgi?subsnp_id=3625523472
UBE2V1	Replication (MIPs)	20	48698523	rs59124899	T	C	3625523417	https://www.ncbi.nlm.nih.gov/projects/SNP/snp_ss.cgi?subsnp_id=3625523417
UBE2V1	Discovery	20	48698563	rs114097793	G	A	3625523473	https://www.ncbi.nlm.nih.gov/projects/SNP/snp_ss.cgi?subsnp_id=3625523473
UBE2V1	Replication (MIPs)	20	48698563	rs114097793	G	A	3625523418	https://www.ncbi.nlm.nih.gov/projects/SNP/snp_ss.cgi?subsnp_id=3625523418
UBE2V1	Discovery	20	48698572	novel	G	A	3625523474	https://www.ncbi.nlm.nih.gov/projects/SNP/snp_ss.cgi?subsnp_id=3625523474
UBE2V1	Replication (MIPs)	20	48698572	novel	G	A	3625523419	https://www.ncbi.nlm.nih.gov/projects/SNP/snp_ss.cgi?subsnp_id=3625523419
UBE2V1	Replication (MIPs)	20	48698588	novel	G	A	3625523420	https://www.ncbi.nlm.nih.gov/projects/SNP/snp_ss.cgi?subsnp_id=3625523420
UBE2V1	Discovery	20	48698629	rs6095755	G	T	3625523475	https://www.ncbi.nlm.nih.gov/projects/SNP/snp_ss.cgi?subsnp_id=3625523475
UBE2V1	Replication (MIPs)	20	48698629	rs6095755	G	T	3625523421	https://www.ncbi.nlm.nih.gov/projects/SNP/snp_ss.cgi?subsnp_id=3625523421
UBE2V1	Replication (MIPs)	20	48698665	rs73611757	G	A	3625523422	https://www.ncbi.nlm.nih.gov/projects/SNP/snp_ss.cgi?subsnp_id=3625523422
UBE2V1	Discovery	20	48698737	novel	G	C	3625523476	https://www.ncbi.nlm.nih.gov/projects/SNP/snp_ss.cgi?subsnp_id=3625523476
UBE2V1	Replication (MIPs)	20	48698783	rs1049679	A	G	3625523423	https://www.ncbi.nlm.nih.gov/projects/SNP/snp_ss.cgi?subsnp_id=3625523423
UBE2V1	Replication (MIPs)	20	48698892	rs144341721	G	A	3625523424	https://www.ncbi.nlm.nih.gov/projects/SNP/snp_ss.cgi?subsnp_id=3625523424
UBE2V1	Replication (MIPs)	20	48698923	rs8585	G	A	3625523425	https://www.ncbi.nlm.nih.gov/projects/SNP/snp_ss.cgi?subsnp_id=3625523425
UBE2V1	Replication (MIPs)	20	48699017	novel	A	G	3625523426	https://www.ncbi.nlm.nih.gov/projects/SNP/snp_ss.cgi?subsnp_id=3625523426
UBE2V1	Replication (MIPs)	20	48699037	novel	T	C	3625523427	https://www.ncbi.nlm.nih.gov/projects/SNP/snp_ss.cgi?subsnp_id=3625523427
UBE2V1	Replication (MIPs)	20	48699067	novel	C	T	3625523428	https://www.ncbi.nlm.nih.gov/projects/SNP/snp_ss.cgi?subsnp_id=3625523428
UBE2V1	Replication (MIPs)	20	48699082	novel	C	T	3625523429	https://www.ncbi.nlm.nih.gov/projects/SNP/snp_ss.cgi?subsnp_id=3625523429
UBE2V1	Discovery	20	48699090	rs41283596	A	C	3625523477	https://www.ncbi.nlm.nih.gov/projects/SNP/snp_ss.cgi?subsnp_id=3625523477
UBE2V1	Replication (MIPs)	20	48699090	rs41283596	A	C	3625523430	https://www.ncbi.nlm.nih.gov/projects/SNP/snp_ss.cgi?subsnp_id=3625523430
UBE2V1	Replication (MIPs)	20	48699107	rs148757188	C	T	3625523431	https://www.ncbi.nlm.nih.gov/projects/SNP/snp_ss.cgi?subsnp_id=3625523431
UBE2V1	Replication (MIPs)	20	48699179	novel	T	A	3625523432	https://www.ncbi.nlm.nih.gov/projects/SNP/snp_ss.cgi?subsnp_id=3625523432
UBE2V1	Replication (MIPs)	20	48699195	novel	G	A	3625523433	https://www.ncbi.nlm.nih.gov/projects/SNP/snp_ss.cgi?subsnp_id=3625523433
UBE2V1	Discovery	20	48699273	rs187204768	G	A	3625523478	https://www.ncbi.nlm.nih.gov/projects/SNP/snp_ss.cgi?subsnp_id=3625523478
UBE2V1	Replication (MIPs)	20	48699273	rs187204768	G	A	3625523434	https://www.ncbi.nlm.nih.gov/projects/SNP/snp_ss.cgi?subsnp_id=3625523434
UBE2V1	Replication (MIPs)	20	48699284	rs200602780	G	A	3625523435	https://www.ncbi.nlm.nih.gov/projects/SNP/snp_ss.cgi?subsnp_id=3625523435
UBE2V1	Replication (MIPs)	20	48699329	rs73598393	G	A	3625523436	https://www.ncbi.nlm.nih.gov/projects/SNP/snp_ss.cgi?subsnp_id=3625523436
UBE2V1	Replication (MIPs)	20	48699332	rs73598394	C	T	3625523437	https://www.ncbi.nlm.nih.gov/projects/SNP/snp_ss.cgi?subsnp_id=3625523437
UBE2V1	Discovery	20	48729706	rs193169918	C	A	3625523479	https://www.ncbi.nlm.nih.gov/projects/SNP/snp_ss.cgi?subsnp_id=3625523479
UBE2V1	Discovery	20	48729710	rs372425380	C	A	3625523480	https://www.ncbi.nlm.nih.gov/projects/SNP/snp_ss.cgi?subsnp_id=3625523480
UBE2V1	Discovery	20	48732109	rs6095771	G	A	3625523481	https://www.ncbi.nlm.nih.gov/projects/SNP/snp_ss.cgi?subsnp_id=3625523481
UBE2V1	Replication (MIPs)	20	48732109	rs6095771	G	A	3625523438	https://www.ncbi.nlm.nih.gov/projects/SNP/snp_ss.cgi?subsnp_id=3625523438
UBE2V1	Discovery	20	48732211	rs73278517	G	T	3625523482	https://www.ncbi.nlm.nih.gov/projects/SNP/snp_ss.cgi?subsnp_id=3625523482
UBE2V1	Replication (MIPs)	20	48732211	rs73278517	G	T	3625523439	https://www.ncbi.nlm.nih.gov/projects/SNP/snp_ss.cgi?subsnp_id=3625523439
UBE2V1	Replication (MIPs)	20	48732266	novel	C	T	3625523440	https://www.ncbi.nlm.nih.gov/projects/SNP/snp_ss.cgi?subsnp_id=3625523440
UBE2V1	Discovery	20	48732308	novel	G	C	3625523483	https://www.ncbi.nlm.nih.gov/projects/SNP/snp_ss.cgi?subsnp_id=3625523483
UBE2V1	Replication (MIPs)	20	48732338	novel	G	A	3625523441	https://www.ncbi.nlm.nih.gov/projects/SNP/snp_ss.cgi?subsnp_id=3625523441
UBE2V1	Replication (MIPs)	20	48732452	novel	A	G	3625523442	https://www.ncbi.nlm.nih.gov/projects/SNP/snp_ss.cgi?subsnp_id=3625523442
UBE2V1	Discovery	20	48732456	rs185632114	T	A	3625523484	https://www.ncbi.nlm.nih.gov/projects/SNP/snp_ss.cgi?subsnp_id=3625523484
UBE2V1	Replication (MIPs)	20	48732456	rs185632114	T	A	3625523443	https://www.ncbi.nlm.nih.gov/projects/SNP/snp_ss.cgi?subsnp_id=3625523443
UBE2V1	Replication (MIPs)	20	48732457	novel	T	C	3625523444	https://www.ncbi.nlm.nih.gov/projects/SNP/snp_ss.cgi?subsnp_id=3625523444
UBE2V1	Replication (MIPs)	20	48732477	novel	A	G	3625523445	https://www.ncbi.nlm.nih.gov/projects/SNP/snp_ss.cgi?subsnp_id=3625523445
UBE2V1	Replication (MIPs)	20	48732496	novel	C	T	3625523446	https://www.ncbi.nlm.nih.gov/projects/SNP/snp_ss.cgi?subsnp_id=3625523446
* NCBI human reference genome assembly build 37 (GRCh 37)
** novel SNP rsIDs pending NCBI clustering (https://www.ncbi.nlm.nih.gov/projects/SNP/)
